# Supplementary material for: Plant disease resistance is augmented in uzu barley lines modified in the brassinosteroid receptor BRI1
Source: BMC Plant Biol. 2014 Aug 20;14:227. doi: 10.1186/s12870-014-0227-1 (PMC4158134; doi:10.1186/s12870-014-0227-1)
Supplement: Additional file 2: Table S1. — Differentially regulated (≥1.5 fold) transcripts between brassinosteroid-insensitive barley line uzu and wild type parent Akashinriki in response to Fusarium seedling blight. [file 12870_2014_227_MOESM2_ESM.xls]

## Sheet: UF Vs U 24h
Sequence ID	Sequence Code	Primary Sequence Name	Sequence Description			Fold Change	P-value	Log(Intensity)	Intensity1	Intensity2	Log(Ratio)	Log(Error)
2704249	rbaal31o11_x_at	rbaal31o11_x_at	BEST BLASTX NR: <none>			-2.03644	0.000937183	-0.78618	0.23354	0.11463	-0.30887	0.09335
2719305	Contig10483_at	Contig10483_at	BEST BLASTX NR: 11/06/02 NP_177122.2 1e-80 acid phosphatase, putative; protein id: At1g69640.1, supported by cDNA: gi_17979534 [Arabidopsis thaliana]			-2.03916	5.3302e-05	-0.16532	0.97612	0.47847	-0.30945	0.07658
2725439	Contig2329_x_at	Contig2329_x_at	BEST BLASTX NR: 11/06/02 NP_177794.1 4e-84 12-oxophytodienoate reductase (OPR1); protein id: At1g76680.1, supported by cDNA: 38527., supported by cDNA:			-2.04106	0.000487473	-0.40851	0.55786	0.27319	-0.30986	0.08885
2721804	Contig7354_at	Contig7354_at	BEST BLASTX NR: 10/27/02 NP_567283.1 4e-89 coded for by A. thaliana cDNA W43435; protein id: At4g05020.1, supported by cDNA: gi_14532463 [Arabidopsis thaliana]			-2.04682	0.000271058	-0.16732	0.97347	0.47538	-0.31108	0.08543
2711008	Contig17319_at	Contig17319_at	BEST BLASTX NR: 11/06/02 BAC05662.1 2e-40 (AP004723) hypothetical protein~similar to Arabidopsis thaliana chromosome 2, At2g20020 [Oryza sativa (japonica			2.09451	0.000150792	-0.27716	0.36509	0.76434	0.32108	0.08472
2725192	Contig2790_s_at	Contig2790_s_at	BEST BLASTX NR: 11/04/02 AAK55325.1 5e-74 thaumatin-like protein TLP7 [Hordeum vulgare]			-2.17092	5.03771e-05	0.05763	1.68287	0.77483	-0.33664	0.08304
2726443	Contig590_at	Contig590_at	BEST BLASTX NR: 11/04/02 T06205 4e-80 hypothetical protein pBH6-17 - barley emb|CAA74594.1| hypothetical protein [Hordeum vulgare]			-2.17165	4.1993e-06	0.22808	2.49213	1.14705	-0.33679	0.0732
2724027	Contig4431_s_at	Contig4431_s_at	BEST BLASTX NR: 11/06/02 AAK44146.1 1e-08 (AF370331) unknown protein [Arabidopsis thaliana] gb|AAN13152.1| (AY142583) unknown protein [Arabidopsis thaliana]			2.18675	1.31049e-05	-0.25039	0.38002	0.83064	0.3398	0.07797
2724001	Contig4483_at	Contig4483_at	BEST BLASTX NR: 11/06/02 BAB90315.1 6e-14 (AP003436) contains ESTs AU082681(E30131),AU029305(E30131)~unknown protein [Oryza sativa (japonica cultivar-group)]			-2.25646	9.00295e-05	-0.25911	0.82738	0.36651	-0.35343	0.09025
2706044	HU14O07r_at	HU14O07r_at	BEST BLASTX NR: 11/04/02 BAC20893.1 3e-19 contains ESTs AU172828(E31314),C74435(E31314)~similar to nodulin [Oryza sativa (japonica cultivar-group)]			2.26237	0.000106797	-0.32831	0.31225	0.7061	0.35456	0.09151
2710426	Contig26569_at	Contig26569_at	BEST BLASTX NR: <none>			2.27508	0.000891212	-0.50942	0.2052	0.46664	0.357	0.10744
2716506	Contig14482_at	Contig14482_at	BEST BLASTX NR: 11/08/02 AAD28506.1 2e-11 remorin 1 [Lycopersicon esculentum]			2.30322	2.85045e-08	0.35276	1.48489	3.41845	0.36234	0.06528
2726117	HW07D08u_s_at	HW07D08u_s_at	BEST BLASTX NR: 11/08/02 CAC09469.1 7e-39 cysteine synthase [Oryza sativa (indica cultivar-group)]			-2.36154	0.000301204	0.34512	3.40264	1.44019	-0.3732	0.10326
2704350	rbaal18p14_at	rbaal18p14_at	BEST BLASTX NR: <none>			-2.3626	0.000705357	0.04417	1.70204	0.72008	-0.37339	0.11023
2718952	Contig10962_at	Contig10962_at	BEST BLASTX NR: 11/07/02 NP_566070.1 9e-11 (NM_130196) arabinogalactan-protein (AGP16); protein id: At2g46330.1, supported by cDNA: gi_10880508, supported			2.37331	0.000421991	0.30724	1.31725	3.12479	0.37535	0.10646
2721104	Contig8202_at	Contig8202_at	BEST BLASTX NR: 11/06/02 BAC20032.1 6e-90 putative induced upon wounding stress [Oryza sativa (japonica cultivar-group)]			2.42959	0.000320296	-0.464	0.22046	0.53539	0.38553	0.10714
2707877	HVSMEh0081I20r2_x_at	HVSMEh0081I20r2_x_at	BEST BLASTX NR: 10/02/02 AAG15553.1 3e-10 (AF294793) cinnamyl alcohol dehydrogenase [Eucalyptus saligna]			-2.4426	0.000278624	-0.39303	0.63241	0.25879	-0.38785	0.10672
2707890	HVSMEb0009A03r2_s_at	HVSMEb0009A03r2_s_at	BEST BLASTX NR: 11/08/02 NP_193740.1 1e-09 hyuC-like protein; protein id: At4g20070.1 [Arabidopsis thaliana] pir||F85227 hyuC-like protein [imported] - Arabidopsis thaliana			-2.44785	0.000380632	0.07376	1.85459	0.75729	-0.38878	0.10942
2711527	Contig3584_at	Contig3584_at	BEST BLASTX NR: 10/02/02 AAM91875.1 4e-54 putative transcription factor [Oryza sativa (japonica cultivar-group)]			2.45441	1.04012e-05	-0.0799	0.53116	1.30307	0.38995	0.08845
2722454	Contig6490_at	Contig6490_at	BEST BLASTX NR: 11/08/02 BAA99438.1 e-123 (AP002743) putative pyrophosphate-dependent phosphofructo-1-kinase [Oryza sativa (japonica cultivar-group)]			-2.46815	0.000760911	-0.19314	1.00727	0.40792	-0.39237	0.11655
2717648	Contig12775_at	Contig12775_at	BEST BLASTX NR: 11/04/02 AAK38502.1 8e-26 putative basic protein [Oryza sativa]			2.48777	0.000274964	-0.09849	0.50548	1.25694	0.39581	0.1088
2720690	Contig8775_at	Contig8775_at	BEST BLASTX NR: 11/08/02 BAC16410.1 3e-81 (AP003931) putative mRNA binding protein precursor [Oryza sativa (japonica cultivar-group)]			-2.49346	0.000309736	-0.02498	1.49116	0.59775	-0.3968	0.11001
2724873	Contig3198_x_at	Contig3198_x_at	BEST BLASTX NR: <none>			2.50601	0.000849076	-0.42593	0.23696	0.59356	0.39898	0.11959
2716549	Contig14350_at	Contig14350_at	BEST BLASTX NR: 10/02/02 BAB56062.1 4e-92 (AP003106) putative receptor-protein kinase [Oryza sativa (japonica cultivar-group)]			-2.51184	0.000509935	-0.3819	0.65796	0.26182	-0.39999	0.11509
2711250	Contig11773_at	Contig11773_at	BEST BLASTX NR: <none>			-2.52889	4.43082e-06	0.06761	1.85857	0.7346	-0.40293	0.08778
2716935	Contig13823_at	Contig13823_at	BEST BLASTX NR: 11/08/02 AAM65389.1 5e-58 senescence-associated protein (SAG29) [Arabidopsis thaliana]			2.56867	0.000298345	-0.53628	0.18154	0.4661	0.40971	0.11328
2705377	HW01K06u_s_at	HW01K06u_s_at	BEST BLASTX NR: <none>			-2.57545	2.14601e-05	0.22837	2.71582	1.05402	-0.41085	0.09669
2722817	Contig6004_at	Contig6004_at	BEST BLASTX NR: 11/06/02 NP_564147.1 2e-10 expressed protein; protein id: At1g21680.1, supported by cDNA: gi_15028242 [Arabidopsis thaliana]			-2.61521	0.000511706	0.09437	2.01014	0.76828	-0.41751	0.12016
2721324	Contig7898_at	Contig7898_at	BEST BLASTX NR: 11/04/02 BAB64118.1 1e-62 P0039A07.26 [Oryza sativa (japonica cultivar-group)] dbj|BAB86542.1| hypothetical protein [Oryza sativa (japonica cultivar-group)]			-2.68024	0.000966918	0.06141	1.88625	0.70344	-0.42817	0.12975
2706783	HS05N06r_s_at	HS05N06r_s_at	BEST BLASTX NR: 11/04/02 AAM65672.1 3e-37 (AY088127) 4-coumarate-CoA ligase-like protein [Arabidopsis thaliana]			-2.68288	7.93734e-06	-0.40215	0.64901	0.2418	-0.4286	0.09595
2714532	Contig18088_at	Contig18088_at	BEST BLASTX NR: 11/08/02 S39045 2e-35 probable finger protein WZF1 - wheat dbj|BAA03901.1| (D16415) WZF1 [Triticum aestivum]			-2.74884	9.52317e-06	-0.11105	1.28418	0.46696	-0.43915	0.09918
2708002	HVSMEa0011L14r2_s_at	HVSMEa0011L14r2_s_at	BEST BLASTX NR: 11/08/02 NP_193723.1 7e-48 putative protein; protein id: At4g19880.1, supported by cDNA: gi_13878018, supported by cDNA: gi_17065589 [Arabidopsis			-2.76494	0.000128461	-0.03228	1.54405	0.55818	-0.44169	0.11534
2712574	Contig23442_at	Contig23442_at	BEST BLASTX NR: 11/04/02 BAB64202.1 1e-17 (AP003266) putative glutaredoxin [Oryza sativa (japonica cultivar-group)]			2.77907	0.000260315	-0.54912	0.16945	0.47068	0.4439	0.12155
2717520	Contig12965_at	Contig12965_at	BEST BLASTX NR: 10/27/02 NP_192854.1 1e-71 (NM_117186) translation initiation factor IF-2, putative; protein id: At4g11160.1 [Arabidopsis thaliana]			2.81901	9.86125e-05	-0.55782	0.1649	0.46465	0.4501	0.11559
2707781	HVSMEi0007G06r2_s_at	HVSMEi0007G06r2_s_at	BEST BLASTX NR: <none>			-2.85415	6.93789e-08	0.1894	2.6136	0.9153	-0.45548	0.08446
2708861	HO10M16S_at	HO10M16S_at	BEST BLASTX NR: <none>			-2.85495	6.61241e-05	-0.55008	0.47623	0.16673	-0.4556	0.11419
2707673	HY07P02u_at	HY07P02u_at	BEST BLASTX NR: 11/08/02 BAA82095.1 1e-67 (AB022603) anthranilate synthase alpha 2 subunit [Oryza sativa (japonica cultivar-group)]			-2.90294	0.000792217	0.28455	3.28149	1.12988	-0.46284	0.13793
2723179	Contig5542_at	Contig5542_at	BEST BLASTX NR: 10/27/02 AAG42689.1 1e-65 putative tryptophan synthase alpha [Zea mays]			-2.91793	0.000314418	0.51374	5.57669	1.9103	-0.46508	0.12908
2716388	Contig14625_at	Contig14625_at	BEST BLASTX NR: <none>			-3.05281	0.000740809	-0.12317	1.31606	0.4309	-0.4847	0.14366
2717490	Contig13019_at	Contig13019_at	BEST BLASTX NR: 10/13/02 NP_181698.2 1e-78 (NM_129730) unknown protein; protein id: At2g41670.1, supported by cDNA: gi_20466543 [Arabidopsis thaliana]			3.11275	0.000903721	-0.76082	0.09833	0.30595	0.49314	0.14859
2725319	Contig2550_x_at	Contig2550_x_at	BEST BLASTX NR: 11/08/02 T06169 8e-77 pathogenesis-related protein 4 - barley emb|CAA71774.1| pathogenesis-related protein 4 [Hordeum vulgare]			-3.1568	1.71426e-05	0.26171	3.24663	1.02798	-0.49925	0.11613
2708148	HVSMEl0010A03r2_s_at	HVSMEl0010A03r2_s_at	BEST BLASTX NR: <none>			3.18048	0.000144325	0.0137	0.57883	1.8401	0.50249	0.13221
2704585	HVSMEl0020J06r2_at	HVSMEl0020J06r2_at	BEST BLASTX NR: 11/04/02 NP_180259.1 4e-09 (NM_128248) ABC transporter family protein; protein id: At2g26910.1 [Arabidopsis thaliana]			-3.20457	0.000700176	-0.55663	0.497	0.15502	-0.50577	0.14922
2724176	Contig4271_at	Contig4271_at	BEST BLASTX NR: 10/13/02 BAB87820.1 6e-63 P450 [Triticum aestivum]			-3.33548	0.000492278	-0.54549	0.52023	0.1559	-0.52316	0.15012
2726519	rbaal5k15_s_at	rbaal5k15_s_at	BEST BLASTX NR: 01/29/03 BAB90465.1 7e-06 P0510C12.9 [Oryza sativa (japonica cultivar-group)] dbj|BAB92803.1| P0039G05.22 [Oryza sativa (japonica cultivar-group)]			-3.37499	6.95495e-05	-0.62006	0.44074	0.13053	-0.52827	0.1328
2707876	HVSMEh0081I20r2_s_at	HVSMEh0081I20r2_s_at	BEST BLASTX NR: 10/02/02 AAG15553.1 3e-10 (AF294793) cinnamyl alcohol dehydrogenase [Eucalyptus saligna]			-3.3849	0.000345588	-0.02892	1.72169	0.5084	-0.52955	0.14798
2724238	Contig4173_at	Contig4173_at	BEST BLASTX NR: 11/04/02 T07838 4e-22 chitinase (EC 3.2.1.14) - cucurbit dbj|BAA31131.1| chitinase [Cucurbita cv. Ebisu Nankin]			-3.43323	3.2612e-05	0.59507	7.2949	2.12381	-0.5357	0.12895
2714849	Contig17478_at	Contig17478_at	BEST BLASTX NR: 11/08/02 NP_198669.1 1e-96 tryptophan synthase beta chain; protein id: At5g38530.1, supported by cDNA: gi_19699004 [Arabidopsis thaliana]			-3.45286	0.00023251	0.08298	2.24995	0.65132	-0.53818	0.14621
2722926	Contig5883_s_at	Contig5883_s_at	BEST BLASTX NR: 11/04/02 AAM19104.1 4e-35 Putative phosphoribosylanthranilate transferase [Oryza sativa (japonica cultivar-group)]			-3.47814	4.86201e-06	0.6392	8.12776	2.33574	-0.54135	0.11844
2709362	EBro08_SQ012_C01_at	EBro08_SQ012_C01_at	BEST BLASTX NR: <none>			-3.48265	0.000289169	-0.10838	1.45438	0.41742	-0.54191	0.1495
2711362	Contig9283_at	Contig9283_at	BEST BLASTX NR: 10/29/02 NP_197196.1 5e-50 (NM_121700) putative protein; protein id: At5g16940.1 [Arabidopsis thaliana]			-3.53624	0.000735521	-0.47812	0.62554	0.17681	-0.54854	0.16248
2720173	Contig9422_at	Contig9422_at	BEST BLASTX NR: 11/08/02 BAB62557.1 e-102 (AP003215) putative MRP-like ABC transporter [Oryza sativa (japonica cultivar-group)]			-3.56162	0.000102478	-0.48059	0.62422	0.17518	-0.55165	0.14201
2708534	HV_CEb0014M10r2_at	HV_CEb0014M10r2_at	BEST BLASTX NR: 11/04/02 AAF89745.3 2e-15 phosphatidic acid phosphatase beta [Vigna unguiculata]			-3.69271	1.2005e-05	-0.52717	0.57096	0.15455	-0.56735	0.1296
2726185	Contig1179_at	Contig1179_at	BEST BLASTX NR: 11/06/02 P05621 5e-44 Histone H2B.2 pir||HSWT2B histone H2B.2 - wheat			-3.69557	0.000688664	0.19679	3.02506	0.81819	-0.56768	0.16726
2725866	Contig1636_at	Contig1636_at	BEST BLASTX NR: 11/06/02 Q02126 e-164 GLUCAN ENDO-1,3-BETA-GLUCOSIDASE GIII PRECURSOR ((1->3)-BETA-GLUCAN ENDOHYDROLASE GIII) ((1->3)-BETA-GLUCANASE ISOENZYME			-3.82892	1.95321e-07	0.01654	2.03318	0.53076	-0.58308	0.11205
2724549	Contig3667_s_at	Contig3667_s_at	BEST BLASTX NR: 11/06/02 T06179 e-164 myb-related protein - barley emb|CAA61021.1| GAMyb protein [Hordeum vulgare subsp. vulgare]			-3.87741	9.78418e-06	0.25027	3.50462	0.90344	-0.58854	0.1331
2726407	Contig634_at	Contig634_at	BEST BLASTX NR: 11/06/02 T06204 e-120 hypothetical protein pBH6-12 - barley emb|CAA74593.1| (Y14201) hypothetical protein [Hordeum vulgare]			-3.90205	8.07656e-19	0.20021	3.13295	0.80253	-0.59129	0.06675
2709923	EBem10_SQ002_I10_s_at	EBem10_SQ002_I10_s_at	BEST BLASTX NR: 10/13/02 AAK55326.1 8e-04 thaumatin-like protein TLP8 [Hordeum vulgare]			-3.93247	6.2534e-08	0.27423	3.72964	0.94799	-0.59467	0.10989
2724347	Contig3947_s_at	Contig3947_s_at	BEST BLASTX NR: 11/08/02 AAK55323.1 5e-71 thaumatin-like protein TLP4 [Hordeum vulgare]			-3.94464	4.87262e-07	0.49284	6.17929	1.56578	-0.59601	0.11846
2722521	Contig6407_s_at	Contig6407_s_at	BEST BLASTX NR: 10/02/02 AAM64536.1 3e-75 (AY086973) putative indole-3-glycerol phosphate synthase [Arabidopsis thaliana]			-3.95302	0.00078758	0.01016	2.03574	0.51475	-0.59693	0.17781
2718536	rbah58n17_s_at	rbah58n17_s_at	BEST BLASTX NR: 11/08/02 NP_173272.2 3e-09 (NM_101694) lysophospholipase homolog, putative; protein id: At1g18360.1, supported by cDNA: gi_17979488, supported			3.95535	4.65115e-05	-0.76732	0.08594	0.33976	0.59718	0.14664
2710540	Contig24662_at	Contig24662_at	BEST BLASTX NR: <none>			-4.00681	0.000916719	-0.40734	0.78372	0.19551	-0.6028	0.18184
2721728	Contig7415_at	Contig7415_at	BEST BLASTX NR: 10/27/02 NP_193723.1 e-103 putative protein; protein id: At4g19880.1, supported by cDNA: gi_13878018, supported by cDNA: gi_17065589 [Arabidopsis			-4.09537	0.000100297	-0.75212	0.3582	0.08742	-0.61229	0.15741
2726444	Contig590_s_at	Contig590_s_at	BEST BLASTX NR: 11/04/02 T06205 4e-80 hypothetical protein pBH6-17 - barley emb|CAA74594.1| hypothetical protein [Hordeum vulgare]			-4.11213	4.49807e-06	0.19316	3.16439	0.76917	-0.61407	0.13387
2722391	Contig6576_at	Contig6576_at	BEST BLASTX NR: 11/08/02 T06169 1e-50 pathogenesis-related protein 4 - barley emb|CAA71774.1| pathogenesis-related protein 4 [Hordeum vulgare]			-4.15007	3.53958e-05	0.18262	3.10278	0.7473	-0.61806	0.14945
2721430	Contig7790_at	Contig7790_at	BEST BLASTX NR: 11/06/02 NP_564325.1 9e-44 (NM_102665) expressed protein; protein id: At1g29250.1, supported by cDNA: 18194., supported by cDNA: gi_15529269,			4.22732	8.4904e-06	-0.45507	0.17061	0.72089	0.62607	0.14061
2725061	Contig2990_at	Contig2990_at	BEST BLASTX NR: 11/06/02 S48847 e-134 chitinase (EC 3.2.1.14) cht2a precursor - barley emb|CAA55344.1| chitinase [Hordeum vulgare subsp. vulgare]			-4.22865	2.14319e-06	0.24578	3.62229	0.85621	-0.6262	0.13213
2724239	Contig4174_at	Contig4174_at	BEST BLASTX NR: 11/07/02 S39979 1e-66 chitinase (EC 3.2.1.14) - rice			-4.31725	6.88873e-07	0.12459	2.76879	0.64104	-0.63521	0.12795
2722821	Contig6007_at	Contig6007_at	BEST BLASTX NR: 01/29/03 BAB63883.1 7e-48 putative bromelain-like thiol protaease [Oryza sativa (japonica cultivar-group)]			-4.3984	1.98816e-05	-0.49153	0.67642	0.15372	-0.64329	0.15079
2719588	Contig10167_at	Contig10167_at	BEST BLASTX NR: 11/08/02 BAB93351.1 6e-43 B1131B07.13 [Oryza sativa (japonica cultivar-group)]			-4.42652	1.38127e-05	-0.35176	0.93621	0.2114	-0.64606	0.14863
2720027	Contig9564_at	Contig9564_at	BEST BLASTX NR: 10/29/02 AAG13488.1 8e-26 (AC026758) putative lipid transfer protein [Oryza sativa (japonica cultivar-group)]			4.53167	4.51765e-05	-0.68677	0.09665	0.43778	0.65626	0.16088
2717770	Contig12564_at	Contig12564_at	BEST BLASTX NR: 11/08/02 S53012 7e-32 root-specific protein RCc3 - rice gb|AAA65513.1| RCc3			-4.63172	8.29314e-07	-0.18168	1.41673	0.30573	-0.66574	0.13508
2714764	Contig17575_at	Contig17575_at	BEST BLASTX NR: 11/06/02 BAB39246.1 1e-55 (AP002869) putative transport protein homolog [Oryza sativa (japonica cultivar-group)]			4.68739	0.000678663	-0.66745	0.09935	0.4655	0.67093	0.19745
2719612	Contig10115_at	Contig10115_at	BEST BLASTX NR: 10/13/02 NP_199633.1 1e-62 indole-3-glycerol phosphate synthase; protein id: At5g48220.1, supported by cDNA: gi_15215597, supported by cDNA:			-4.69131	1.09797e-06	-0.1404	1.56802	0.33408	-0.67129	0.13775
2712415	Contig23878_x_at	Contig23878_x_at	BEST BLASTX NR: 11/08/02 Q01482 0.001 WIR1A PROTEIN pir||T06988 pathogen-induced protein WIR1A - wheat			-4.81105	3.70476e-06	-0.17564	1.46413	0.30419	-0.68224	0.14744
2722392	Contig6576_s_at	Contig6576_s_at	BEST BLASTX NR: 11/08/02 T06169 1e-50 pathogenesis-related protein 4 - barley emb|CAA71774.1| pathogenesis-related protein 4 [Hordeum vulgare]			-5.06554	1.50689e-06	0.29847	4.4759	0.88319	-0.70463	0.14648
2713024	Contig21646_at	Contig21646_at	BEST BLASTX NR: 11/07/02 BAC20746.1 1e-26 putative integral membrane protein [Oryza sativa (japonica cultivar-group)]			-5.32979	4.06164e-05	-0.21094	1.42075	0.26644	-0.72671	0.17708
2717434	Contig13114_at	Contig13114_at	BEST BLASTX NR: 11/08/02 AAG21913.1 7e-08 (AC026815) putative cyanase [Oryza sativa]			-5.33272	8.45327e-05	-0.20574	1.43825	0.26958	-0.72695	0.18492
2724490	Contig3777_at	Contig3777_at	BEST BLASTX NR: 11/04/02 BAB16431.1 2e-14 P-rich protein Nt-SubC29 [Nicotiana tabacum]			5.46835	8.02551e-06	-0.44525	0.15344	0.83865	0.73786	0.16527
2719059	Contig10860_at	Contig10860_at	BEST BLASTX NR: 11/06/02 T02923 2e-41 probable oxalate oxidase (EC 1.2.3.4) - rice gb|AAC25777.1| (AF072694) germin-like protein 7 [Oryza sativa] [Oryza sativa			-6.06213	2.14678e-05	-0.15191	1.73581	0.2862	-0.78263	0.18419
2713026	Contig21659_s_at	Contig21659_s_at	BEST BLASTX NR: 11/08/02 AAF98206.1 1e-22 (AC007152) Putative ABC transporter [Arabidopsis thaliana]			-6.48347	0.000258455	-0.26419	1.38615	0.2137	-0.81181	0.22219
2709526	EBro08_SQ004_I20_at	EBro08_SQ004_I20_at	BEST BLASTX NR: 11/06/02 BAC10139.1 7e-17 (AP004339) hypothetical protein~predicted by GENSCAN etc. [Oryza sativa (japonica cultivar-group)]			-6.5948	0.000484253	-0.33128	1.19791	0.18156	-0.8192	0.23477
2724285	Contig4056_s_at	Contig4056_s_at	BEST BLASTX NR: 11/04/02 P32937 7e-46 Pathogenesis-related protein 1A/1B precursor pir||S18033 pathogenesis-related protein 1a precursor - barley			-6.59977	9.09428e-09	-0.02443	2.42905	0.36788	-0.81953	0.14261
2725869	Contig1639_at	Contig1639_at	BEST BLASTX NR: 01/29/03 S35156 e-106 beta-glucanase - barley			-6.68401	8.817e-06	-0.26308	1.41103	0.21101	-0.82504	0.18564
2709649	EBro02_SQ001_G03_s_at	EBro02_SQ001_G03_s_at	BEST BLASTX NR: 11/06/02 CAD40841.1 8e-35 OSJNBa0086B14.13 [Oryza sativa (japonica cultivar-group)]			-6.87073	2.12643e-05	-0.3077	1.29091	0.1878	-0.837	0.19689
2725868	Contig1637_s_at	Contig1637_s_at	BEST BLASTX NR: 11/06/02 D38664 e-162 glucan endo-1,3-beta-D-glucosidase (EC 3.2.1.39) precursor - barley gb|AAA32939.1| (M62907) (1-3)-beta-glucanase [Hordeum vulgare]			-6.92245	1.88528e-07	0.26498	4.84402	0.69943	-0.84026	0.16127
2714476	Contig18116_at	Contig18116_at	BEST BLASTX NR: 11/04/02 NP_181494.1 1e-30 (NM_129520) glycosyl hydrolase family 17; protein id: At2g39640.1 [Arabidopsis thaliana]			-6.95245	6.21102e-07	0.00840229	2.68888	0.38657	-0.84214	0.16895
2714865	Contig17361_at	Contig17361_at	BEST BLASTX NR: 11/08/02 S52015 e-108 catechol O-methyltransferase (EC 2.1.1.6) - barley			-7.11549	0.000907081	0.28547	5.14835	0.72321	-0.8522	0.25685
2718053	Contig12237_at	Contig12237_at	BEST BLASTX NR: 11/08/02 Q9M5X7 2e-09 Nonspecific lipid-transfer protein precursor (LTP) (Allergen Mal d 3)			-7.23322	7.94627e-12	-0.27845	1.41681	0.19579	-0.85933	0.12564
2710378	Contig2212_s_at	Contig2212_s_at	BEST BLASTX NR: 11/06/02 P35793 8e-88 Pathogenesis-related protein PRB1-3 precursor (PR-1B) (HV-8) pir||S52626 pathogenesis-related protein prb1-3 precursor - barley			-7.27081	3.88528e-05	-0.08631	2.21096	0.30395	-0.86158	0.20942
2710699	Contig21684_at	Contig21684_at	BEST BLASTX NR: 10/26/02 AAM62971.1 4e-34 putative xyloglucan endotransglycosylase [Arabidopsis thaliana]			7.42733	3.19238e-06	0.14604	0.51371	3.81375	0.87083	0.18695
2725932	Contig1522_at	Contig1522_at	BEST BLASTX NR: 11/08/02 AAM08560.1 2e-50 (AC092749) Putative Cytochrome P450 [Oryza sativa] [Oryza sativa (japonica cultivar-group)]			-8.14465	0.000522183	-0.61176	0.69787	0.08565	-0.91087	0.26257
2717635	Contig12753_at	Contig12753_at	BEST BLASTX NR: 11/04/02 BAB93292.1 4e-75 (AP003329) putative ABC transporter [Oryza sativa (japonica cultivar-group)]			-8.65154	0.000160206	-0.26578	1.59537	0.18432	-0.93709	0.24826
2718170	Contig12046_at	Contig12046_at	BEST BLASTX NR: 01/29/03 T02054 5e-57 pathogenesis related protein-1 - maize gb|AAC25629.1| pathogenesis related protein-1 [Zea mays]			-8.74137	0.000172842	-0.33137	1.37886	0.15767	-0.94158	0.25071
2718807	Contig11212_at	Contig11212_at	BEST BLASTX NR: 11/06/02 AAL58118.1 1e-72 putative flavanone 3-hydroxylase [Oryza sativa (japonica cultivar-group)]			-8.85902	0.000200778	-0.0962	2.38556	0.26916	-0.94739	0.25481
2708399	HVSMEm0003C15r2_s_at	HVSMEm0003C15r2_s_at	BEST BLASTX NR: 11/04/02 A31800 2e-48 glucan endo-1,3-beta-D-glucosidase (EC 3.2.1.39) - barley prf||1607157A endo-1,3-beta-glucanase [Hordeum vulgare var. distichum]			-9.02364	1.7317e-09	-0.00335531	2.9815	0.33026	-0.95538	0.15867
2724283	Contig4054_s_at	Contig4054_s_at	BEST BLASTX NR: 11/06/02 P32938 3e-84 Pathogenesis-related protein 1C precursor pir||S18035 pathogenesis-related protein 1c precursor - barley			-10.0615	8.75263e-11	-0.17272	2.1316	0.21176	-1.00266	0.15456
2725867	Contig1637_at	Contig1637_at	BEST BLASTX NR: 11/06/02 D38664 e-162 glucan endo-1,3-beta-D-glucosidase (EC 3.2.1.39) precursor - barley gb|AAA32939.1| (M62907) (1-3)-beta-glucanase [Hordeum vulgare]			-10.5276	2.30283e-08	-0.1219	2.45113	0.23272	-1.02233	0.18297
2708510	HV_CEb0022J21r2_at	HV_CEb0022J21r2_at	BEST BLASTX NR: 11/04/02 AAG46153.1 2e-32 putative peptide transporter [Oryza sativa]			-10.5519	5.40212e-05	-0.62698	0.76699	0.07265	-1.02333	0.25346
2707903	HVSMEb0010O13f2_at	HVSMEb0010O13f2_at	BEST BLASTX NR: 11/08/02 CAD39838.1 7e-30 OSJNBb0072N21.4 [Oryza sativa (japonica cultivar-group)]			-10.9797	4.80705e-07	-0.453	1.16787	0.10632	-1.04059	0.20672
2722813	Contig5974_s_at	Contig5974_s_at	BEST BLASTX NR: 11/08/02 Q01482 1e-24 WIR1A PROTEIN pir||T06988 pathogen-induced protein WIR1A - wheat			-11.4866	5.36811e-06	-0.17371	2.27242	0.19774	-1.06019	0.23302
2720765	Contig8620_at	Contig8620_at	BEST BLASTX NR: 11/04/02 AAN05506.1 1e-12 (AC099399) Putative serine acetyltransferase [Oryza sativa (japonica cultivar-group)]			14.5445	0.000162983	-0.09484	0.21082	3.06488	1.1627	0.30838
2708478	HV_CEb0017C08r2_at	HV_CEb0017C08r2_at	BEST BLASTX NR: 11/04/02 AAK37826.1 1e-19 (AF132122) laccase [Pinus taeda]			-17.099	3.8305e-07	-0.73666	0.75845	0.04434	-1.23297	0.24284
2710419	Contig26496_at	Contig26496_at	BEST BLASTX NR: <none>			-17.9072	4.22125e-16	0.43804	11.6052	0.64777	-1.25303	0.15409
2709629	EBro03_SQ003_J21_at	EBro03_SQ003_J21_at	BEST BLASTX NR: 11/06/02 BAB63623.1 2e-19 (AP003263) putative peroxidase [Oryza sativa (japonica cultivar-group)]			-26.8588	1.21597e-05	-0.16195	3.57016	0.13286	-1.42909	0.32667
2717207	Contig13350_at	Contig13350_at	BEST BLASTX NR: 11/08/02 AAD28734.1 7e-65 beta-1,3-glucanase precursor [Triticum aestivum]			-38.3941	8.05015e-12	-0.75075	1.10024	0.02864	-1.58426	0.2317
2708619	Y09233_at	Y09233_at	BEST BLASTX NR: 11/06/02 Q96562 0.0 Chalcone synthase 2 (Naringenin-chalcone synthase 2) pir||T04485 probable naringenin-chalcone synthase (EC 2.3.1.74) - barley			-74.8303	2.6251e-07	-0.78247	1.4278	0.01907	-1.87408	0.364
Clasification
	Biological Process
	GO term	Ontology	Description	Number in input list	% of gene	p-value	FDR
	GO:0006519	P	Cellular amino acid and derivative metabolic process	8	10.5263	0.00021	0.0046
	GO:0009058	P	Biosynthetic process	9	11.8421	0.073	0.79
	GO:0044238	P	Primary metabolic process	11	14.4737	0.6	1
	GO:0009987	P	Cellular process	12	15.7895	0.77	1
	GO:0044237	P	Cellular metabolic process	9	11.8421	0.63	1
	GO:0043170	P	Macromolecule metabolic process	6	7.89474	0.83	1
	GO:0044249	P	Cellular biosynthetic process	5	6.57895	0.31	1
	GO:0008152	P	Metabolic process	16	21.0526	0.35	1
	Mollecular Function
	GO:0016787	F	Hydrolase activity	5	10.2041	0.56	1
	GO:0003824	F	Catalytic activity	21	42.8571	0.31	1
	GO:0016740	F	Transferase activity	6	12.2449	0.75	1
	GO:0005488	F	Binding	17	34.6939	0.63	1
	Cellular Component
	GO:0031982	C	Vesicle	27	4.6875	4.5e-05	0.00061
	GO:0016023	C	Cytoplasmic membrane-bounded vesicle	27	4.6875	4.5e-05	0.00061
	GO:0031410	C	Cytoplasmic vesicle	27	4.6875	4.5e-05	0.00061
	GO:0031988	C	Membrane-bounded vesicle	27	4.6875	4.5e-05	0.00061
	GO:0005737	C	Cytoplasm	45	7.8125	0.059	0.64
	GO:0005623	C	Cell	56	9.72222	0.1	0.68
	GO:0044464	C	Cell part	56	9.72222	0.1	0.68
	GO:0044444	C	Cytoplasmic part	39	6.77083	0.088	0.68
	GO:0043229	C	Intracellular organelle	40	6.94444	0.19	0.74
	GO:0043227	C	Membrane-bounded organelle	40	6.94444	0.17	0.74
	GO:0043226	C	Organelle	40	6.94444	0.19	0.74
	GO:0043231	C	Intracellular membrane-bounded organelle	40	6.94444	0.16	0.74
	GO:0005622	C	Intracellular	46	7.98611	0.16	0.74
	GO:0044424	C	Intracellular part	46	7.98611	0.15	0.74
	GO:0016020	C	Membrane	12	2.08333	0.22	0.79
	GO:0009536	C	Plastid	8	1.38889	0.88	1
	Biological Process	% of gene
	Cellular amino acid and derivative metabolic process	10.5263
	Biosynthetic process	11.8421
	Primary metabolic process	14.4737
	Cellular process	15.7895
	Cellular metabolic process	11.8421
	Macromolecule metabolic process	7.89474
	Cellular biosynthetic process	6.57895
	Metabolic process	21.0526
	Mollecular Function	% of gene
	Hydrolase activity	10.2041
	Catalytic activity	42.8571
	Transferase activity	12.2449
	Binding	34.6939
	Cellular Component	% of gene
	Vesicle	4.6875
	Cytoplasmic membrane-bounded vesicle	4.6875
	Cytoplasmic vesicle	4.6875
	Membrane-bounded vesicle	4.6875
	Cytoplasm	7.8125
	Cell	9.72222
	Cell part	9.72222
	Cytoplasmic part	6.77083
	Intracellular organelle	6.94444
	Membrane-bounded organelle	6.94444
	Organelle	6.94444
	Intracellular membrane-bounded organelle	6.94444
	Intracellular	7.98611
	Intracellular part	7.98611
	Membrane	2.08333
	Plastid	1.38889

## Sheet: UF Vs AF 24h
Table S1 Differentially regulated (≥ 1.5 fold) transcripts between brassinosteroid-insensitive barley line uzu and wild type parent Akashinriki in response to Fusarium seedling blight.
Sequence Code*	Microarray data comparisons		BEST BLASTX±
	Fold Change (uzu vs Aka)¥	P-value	Gene/protein ID	Annotation	E value	Organism
Contig10483	1.77649	0.000492813	NP_177122.2	Acid phosphatase	1e-80	Arabidopsis thaliana
Contig16272	3.37568	1.26747e-05	CAB65280.1	Basic blue protein	7e-22	Medicago sativa
Contig17082	4.79927	0.000588097	P81713	Bowman-birk type trypsin inhibitor	5e-20	Triticum aestivum
Contig9060	2.13434	0.000817302	BAB90566.1	Chitinase	2e-59	Oryza sativa
Contig4174	2.60929	0.000282793	S39979	Chitinase (EC 3.2.1.14)	1e-66	Oryza sativa
Contig2990	2.32856	0.000750179	S48847	Chitinase (EC 3.2.1.14)	e-134	Hordeum vulgare
Contig7001	16.292	4.64491e-13	BAB82473.1	Chitinase 3	e-101	Triticum aestivum
Contig6865	2.04223	0.000262861	AAG17470.1	Cytochrome P450	7e-88	Triticum aestivum
Contig6865_x	1.92585	0.000877088	AAG17470.1	Cytochrome P450	7e-88	Triticum aestivum
HO04B16S	1.58429	0.000127622	BAB16426.1	Elicitor inducible gene product EIG-I24	2e-20	Nicotiana tabacum
HVSMEm0003C15r2_s	4.03305	1.11252e-05	A31800	Glucan endo-1,3-beta-D-glucosidase (EC 3.2.1.39)	2e-48	Hordeum vulgare
Contig1637	3.92582	0.000123049	D38664	Glucan endo-1,3-beta-D-glucosidase (EC 3.2.1.39)	e-162	Hordeum vulgare
Contig1637_s	3.72453	0.000104498	D38664	Glucan endo-1,3-beta-D-glucosidase (EC 3.2.1.39)	e-162	Hordeum vulgare
Contig1636	2.83333	1.53333e-05	Q02126	Glucan endo-1,3-beta-glucosidase GIII precursor	e-164	Hordeum vulgare
Contig11921	7.72387	0.000250781	Q02438	Glucan endo-1,3-beta-glucosidase GV	e-176	Hordeum vulgare
Contig18116	3.68173	0.000224509	NP_181494.1	Glycosyl hydrolase family 17	1e-30	Arabidopsis thaliana
Contig1179	3.15308	0.000771767	P05621	Histone H2B.2	5e-44	Triticum aestivum
Contig17954	2.15764	0.000461762	BAB85362.1	Hypothetical protein	7e-61	Oryza sativa
Contig7898	2.74868	0.0002239	BAB64118.1	Hypothetical protein P0039A07.26	1e-62	Oryza sativa
Contig10167	4.05623	1.59729e-05	BAB93351.1	Hypothetical protein B1131B07.13	6e-43	Oryza sativa
Contig25605	5.57509	4.99787e-05	CAD39497.1	Hypothetical protein OSJNBa0052P16.1	3e-53	Oryza sativa
Contig5468	3.86312	3.26678e-05	CAD40994.1	Hypothetical protein OSJNBa0072F16.18	6e-33	Oryza sativa
Contig9521	5.58717	2.36196e-05	BAB44022.1	Hypothetical protein P0684B02.9	3e-78	Oryza sativa
Contig10115	2.49729	0.000901176	NP_199633.1	Indole-3-glycerol phosphate synthase	1e-62	Arabidopsis thaliana
HV_CEb0017C08r2	12.9788	4.82737e-07	AAK37826.1	Laccase	1e-19	Pinus taeda
Contig3667_s	2.61309	0.000897336	T06179	MYB-related protein	e-164	Hordeum vulgare
Contig15861	9.15998	0.000248977		No hit
Contig3901_s	6.19536	1.29906e-10		No hit
Contig9688_s	3.61971	3.48267e-07		No hit
EBro08_SQ012_C01	3.10739	4.52003e-05		No hit
Contig14625	3.09771	0.000485757		No hit
Contig26496	2.99884	0.000520206		No hit
Contig23396	2.64934	7.00221e-08		No hit
HVSMEm0019L10r2_s	2.22295	0.00094916		No hit
EBed01_SQ003_L20_s	1.98955	0.000400704		No hit
Contig14108	1.77573	1.61436e-05		No hit
Contig14485	1.56108	0.000292478		No hit
Contig2044	3.0792	0.000591771	Q42976	Nonspecific lipid-transfer protein 4 precursor	9e-34	Oryza sativa
Contig2043_s	2.25364	0.000112135	Q42976	Nonspecific lipid-transfer protein 4 precursor	6e-36	Oryza sativa
Contig12237	3.62694	2.17765e-08	Q9M5X7	Nonspecific lipid-transfer protein precursor	2e-09	Malus domestica
baal21h16_s	1.51815	0.000752766	BAB16888.1	OsCDPK7	1e-32	Oryza sativa
HVSMEa0015G15r2_s	8.90287	4.61035e-05	BAA89798.1	OsNAC4 protein	3e-16	Oryza sativa
Contig7480	3.64838	0.000302295	T17000	Oxygenase ARRO-1, 2-oxoacid dependent	6e-61	Malus domestica
Contig2210	2.816	0.000316669	Q05968	Pathogenesis-related protein 1	2e-80	Hordeum vulgare
Contig2214_s	3.2066	0.000124298	S37166	Pathogenesis-related protein 1a	5e-81	Hordeum vulgare
Contig2209	2.96101	0.000143919	S37166	Pathogenesis-related protein 1a	5e-81	Hordeum vulgare
Contig6576	2.21974	0.00082568	T06169	Pathogenesis-related protein 4	1e-50	Hordeum vulgare
Contig639	11.8135	1.28664e-07	T06171	Pathogenesis-related protein 4	4e-12	Hordeum vulgare
Contig6576_s	2.92619	0.00042745	T06169	Pathogenesis-related protein 4	1e-50	Hordeum vulgare
Contig2550_x	2.11143	0.00095581	T06169	Pathogenesis-related protein 4	8e-77	Hordeum vulgare
Contig4402_s	3.70171	0.000597764	AAF85972.1	Pathogenesis-related protein PR-10a	6e-29	Oryza sativa
Contig2211	4.24746	0.000144343	P35792	Pathogenesis-related protein PRB1-2	1e-80	Hordeum vulgare
Contig2212_s	4.33587	3.48359e-05	P35793	Pathogenesis-related protein PRB1-3	8e-88	Hordeum vulgare
Contig2170	18.2683	1.03066e-11	Q01482	Pathogen-induced protein WIR1A	3e-08	Triticum aestivum
Contig939_s	2.52276	0.000218382	Q01482	Pathogen-induced protein WIR1A	8e-10	Triticum aestivum
Contig1805_s	2.57424	0.000281925	T05966	Phenylalanine ammonia-lyase (EC 4.3.1.5)	e-107	Hordeum vulgare
HV_CEb0014M10r2	2.53882	0.000462308	AAF89745.3	Phosphatidic acid phosphatase beta	2e-15	Vigna unguiculata
Contig17140	4.17831	0.00093972	AAD10496.1	Pollen allergen homolog	4e-48	Triticum aestivum
Contig18088	2.24148	9.92967e-05	S39045	Probable finger protein WZF1	2e-35	Triticum aestivum
Contig1873	4.94478	0.000503998	T04454	Probable peroxidase (EC 1.11.1.7)	2e-81	Hordeum vulgare
Contig7354	2.06008	0.000115268	NP_567283.1	Protein id: At4g05020.1	4e-89	Arabidopsis thaliana
Contig12753	6.85586	0.00034764	BAB93292.1	Putative ABC transporter	4e-75	Oryza sativa
Contig6007	3.03741	0.000295046	BAB63883.1	Putative bromelain-like thiol protaease	7e-48	Oryza sativa
Contig7650	1.71784	0.000162812	AAM63440.1	Putative cell wall protein	0.0001	Arabidopsis thaliana
Contig13114	3.63475	0.000988895	AAG21913.1	Putative cyanase	7e-08	Oryza sativa
Contig11212	15.3072	8.04859e-06	AAL58118.1	Putative flavanone 3-hydroxylase	1e-72	Oryza sativa
HO11K23S_s	2.15528	0.000349246	AAK98540.1	Putative glutathione S-transferase OsGSTU12	6e-06	Oryza sativa
Contig21646	6.15205	6.17759e-06	BAC20746.1	Putative integral membrane protein	1e-26	Oryza sativa
HV_CEb0022J21r2	4.86722	0.000444232	AAG46153.1	Putative peptide transporter	2e-32	Oryza sativa
Contig5883_s	2.35282	0.000989406	AAM19104.1	Putative phosphoribosylanthranilate transferase	4e-35	Oryza sativa
Contig20058	2.76695	1.6709e-05	NP_200428.1	Putative protein	6e-30	Arabidopsis thaliana
Contig7367	3.33168	0.000591857	BAB17129.1	Putative receptor kinase	e-101	Oryza sativa
Contig5542	2.61205	0.000874721	AAG42689.1	Putative tryptophan synthase α	1e-65	Zea mays
Contig1249_s	3.76277	0.000837557	T03962	r40g3 protein	e-102	Oryza sativa
Contig4555	3.24962	0.000562891	P52711	Serine carboxypeptidase II-3	e-134	Hordeum vulgare
Contig3947_s	2.40807	0.000429559	AAK55323.1	Thaumatin-like protein TLP4	5e-71	Hordeum vulgare
Contig2789	2.13548	0.000946628	AAK55325.1	Thaumatin-like protein TLP7	e-117	Hordeum vulgare
Contig2790_s	2.12349	1.71436e-05	AAK55325.1	Thaumatin-like protein TLP7	5e-74	Hordeum vulgare
EBem10_SQ002_I10_s	3.3918	7.91315e-08	AAK55326.1	Thaumatin-like protein TLP8	0.0008	Hordeum vulgare
Contig2213	1.51445	0.000294222	S53101	Type-1 pathogenesis-related protein	e-100	Hordeum vulgare
Contig16393	2.40707	2.12022e-05	AAF61489.1	UMP synthase	4e-55	Oryza sativa
Contig7773	2.9234	3.26893e-05	BAB89754.1	Unknown protein	e-109	Oryza sativa
Contig6004	1.69354	0.000141398	NP_564147.1	Unknown protein	2e-10	Arabidopsis thaliana
Contig8404	1.62896	0.00083057	BAB84384.1	Unknown protein	4e-51	Oryza sativa
Contig12169	1.62783	0.000548457	AAM93464.1	Unknown protein	9e-89	Oryza sativa
Contig5110	1.62618	0.000828851	NP_564539.1	Unknown protein	8e-70	Arabidopsis thaliana
Contig9788	1.61257	0.000615283	NP_568038.1	Unknown protein	7e-52	Arabidopsis thaliana
Contig25330_s	1.56971	0.000203995	CAD39672.1	Unknown protein	8e-31	Oryza sativa
Contig2500	1.54984	0.000443039	BAB07974.1	Unknown protein	1e-42	Oryza sativa
Contig2672	2.84917	5.5371e-06	T02090	Xyloglucan endo-1,4-beta-D-glucanase	2e-64	Zea mays
Contig14142	1.84518	0.000714493	BAA95144.1	Zeta1-COP	2e-76	Oryza sativa
Contig13350	8.37292	2.87919e-08	AAD28734.1	β-1,3-glucanase precursor	7e-65	Triticum aestivum
Contig1639	5.68725	2.62358e-05	S35156	β-glucanase	e-106	Hordeum vulgare
HVSMEa0012J01r2	1.65149	0.000467062		No hit
Contig6194_s	-3.18096	0.000137258	BAC20139.1	12-oxophytodienoic acid reductase	5e-85	Oryza sativa
Contig10710	-1.60241	8.45113e-05	BAB32712.1	3-methyl-2-oxobutanoate hydroxy-methyl-transferase-like protein	4e-94	Oryza sativa
Contig25177_x	-1.50116	0.000647501	P07369	Chlorophyll A-B binding protein 3C	6e-74	Arabidopsis thaliana
Contig19854_s	-1.89356	9.69064e-07	AAL99536.1	Cinnamyl alcohol dehydrogenase	4e-69	Lolium perenne
Contig20411	-1.6872	0.000298405	NP_195643.1	Cinnamyl-alcohol dehydrogenase CAD1	9e-38	Arabidopsis thaliana
Contig3217_s	-2.77581	0.000453711	BAC10287.1	Defensin	9e-24	Triticum aestivum
Contig19112	-1.98842	0.00024181	NP_567241.1	Glycosyltransferase	6e-32	Arabidopsis thaliana
Contig998_s	-1.55727	0.000306949	CAA47948.2	Heat shock protein 70	2e-70	Oryza sativa
Contig440_s	-1.75617	0.000778977	BS53519	Histone H2A.9	2e-46	Triticum aestivum
Contig1150_x	-1.70062	0.000237596	S56684	Histone H2B-6	8e-29	Triticum aestivum
Contig1121_x	-1.99919	5.97147e-07	S56684	Histone H2B-6	4e-49	Triticum aestivum
Contig35	-1.82104	0.000730006	BAB71814.1	Histone H4	9e-37	Citrus jambhiri
Contig873_s	-2.02594	2.76066e-05	AAB99745.1	HSP70	e-115	Triticum aestivum
Contig8220	-1.52176	5.39579e-05	NP_176329.1	Late embryogenesis abundant protein	6e-13	Arabidopsis thaliana
Contig15181	-1.58386	6.16925e-05	NP_200527.1	Macrophage migration inhibitory factor	8e-37	Arabidopsis thaliana
rbags13d01_s	-1.74855	1.30756e-09		No hit
HVSMEf0019G05r2_s	-1.60444	7.04742e-05		No hit
HA03J24u_s	-1.62719	5.8542e-05		No hit
EBro03_SQ007_P24	-1.54848	8.44418e-06		No hit
EBpi01_SQ002_A19	-3.02286	0.000800114		No hit
Contig19670	-1.54808	0.00072086		No hit
Contig19596	-2.04148	0.000482494		No hit
Contig18726	-2.08502	0.000284216		No hit
Contig4194	-5.80605	1.48056e-05	AAD22169.1	Patatin-like protein	4e-85	Sorghum bicolor
Contig8631	-2.81692	5.50355e-05	CAC21392.1	Peroxidase	3e-92	Zea mays
Contig1890	-1.69023	0.000327282	AAF68386.1	Prohibitin	7e-83	Zea mays
rbags16i17_s	-1.77492	1.90511e-05	P52428	Proteasome subunit alpha type 1	6e-15	Arabidopsis thaliana
Contig7790	-4.25752	5.85706e-05	NP_564325.1	Protein id: At1g29250.1	9e-44	Arabidopsis thaliana
Contig11800	-2.20012	0.000674877	NP_565732.1	Protein id: At2g31945.1	3e-08	Arabidopsis thaliana
Contig10287	-2.16684	0.000436442	NP_567771.1	Protein id: At4g27380.1	3e-06	Arabidopsis thaliana
EBro02_SQ005_B08_s	-2.11549	0.00051824	BAA21922.1	Protein ZPT2-13	4e-06	Petunia x hybrida
Contig2468	-2.37877	0.000344924	BAB84441.1	Putative 40S ribosomal protein S24	3e-64	Oryza sativa
Contig16923	-3.1417	6.22419e-05	BAB21275.1	Putative ABC transporter protein	6e-36	Oryza sativa
Contig3047_s	-6.18603	0.000101488	BAC10362.1	Putative cytochrome P450	e-101	Oryza sativa
Contig23442	-2.84884	1.96178e-05	BAB64202.1	Putative glutaredoxin	1e-17	Oryza sativa
Contig19453	-2.49074	0.00021909	NP_173824.1	Putative metalloproteinase	3e-36	Arabidopsis thaliana
Contig12291	-1.50668	0.000625773	AAN05561.1	Putative myosin-related protein	2e-75	Oryza sativa
Contig6964_s	-1.52396	9.56513e-09	AAM01041.1	Putative nodulin-like protein	9e-62	Oryza sativa
Contig2127	-2.25905	6.65348e-08	NP_188981.1	Putative ribosomal protein	2e-49	Arabidopsis thaliana
Contig4105_s	-1.51771	0.000157602	AAM91875.1	Putative transcription factor	8e-75	Oryza sativa
Contig21684	-9.02614	7.6637e-08	AAM62971.1	Putative xyloglucan endotransglycosylase	4e-34	Arabidopsis thaliana
Contig3289	-3.18033	0.000256501	AAK51797.1	Small heat shock protein HSP17.8	3e-64	Triticum aestivum
Contig6557_s	-2.95593	2.72391e-06	AAD03605.1	Small heat shock protein Hsp23.6	1e-88	Triticum aestivum
Contig12965	-2.31955	0.000943466	NP_192854.1	Translation initiation factor IF-2	1e-71	Arabidopsis thaliana
Contig9438_s	-1.93159	0.000161343	NP_567420.1	Unknown protein	5e-50	Arabidopsis thaliana
Contig9412	-1.84269	0.000914091	AAM66944.1	Unknown protein	2e-81	Arabidopsis thaliana
Contig8030	-1.56379	3.16777e-05	NP_563987.1	Unknown protein	1e-15	Arabidopsis thaliana
Contig7119	-2.08208	8.04084e-06	BAA90502.1	Unknown protein	9e-33	Arabidopsis thaliana
Contig4431_s	-2.82605	2.50243e-10	AAK44146.1	Unknown protein	1e-08	Arabidopsis thaliana
Contig20795	-1.73696	0.00021568	AAF06043.1	Unknown protein	7e-17	Arabidopsis thaliana
Contig19804	-2.24969	7.52113e-05	NP_199085.1	Unknown protein	4e-12	Arabidopsis thaliana
Contig18654	-1.80653	0.000472357	AAD21424.1	Unknown protein	1e-05	Arabidopsis thaliana
Contig17319	-1.84164	0.000966733	BAC05662.1	Unknown protein	2e-40	Oryza sativa
Contig16536	-1.77974	0.000608877	NP_189267.1	Unknown protein	1e-16	Arabidopsis thaliana
Contig16015	-1.7642	0.000359559	AAK96859.1	Unknown protein	6e-35	Arabidopsis thaliana
Contig15588	-1.72754	0.000683006	AAM74292.1	Unknown protein	3e-50	Oryza sativa
Contig15356	-3.20438	8.47654e-07	BAB90214.1	Unknown protein	6e-52	Oryza sativa
Contig13421	-1.65605	0.000303831	NP_565718.1	Unknown protein	1e-90	Arabidopsis thaliana
Contig11799	-2.18903	0.000171804	BAB62636.1	Unknown protein	2e-53	Oryza sativa
Contig11121	-1.80085	0.000509656	BAB21163.1	Unknown protein	8e-23	Oryza sativa
Contig27_s	-2.14893	4.91351e-05	Q09020	Wound-inducible basic protein	6e-15	Phaseolus vulgaris
♯ Sequences of Affymetrix probes used in the microarray analysis were obtained using probe ID from http://www.plexdb.org.
± The homologs of barley transcript sequences from the barley database (http://www.plexdb.org) were determined by BLASTx analysis against the non-redundant protein database using the NCBI blast resource (www.ncbi.nlm.nih.gov).
¥ (+) ve fold change indicated up-regulation of gene in uzu compare to Akashinriki while (-) ve fold change indicated down-regulation of gene in uzu compare to Akashinriki.
* Transcripts marked as bold were both fungal-induced and up-regulated in fungal treated uzu as compared to parent line.
