# Supplementary material for: Plant disease resistance is augmented in uzu barley lines modified in the brassinosteroid receptor BRI1
Source: BMC Plant Biol. 2014 Aug 20;14:227. doi: 10.1186/s12870-014-0227-1 (PMC4158134; doi:10.1186/s12870-014-0227-1)
Supplement: Additional file 3: Table S2. — Transcripts differentially regulated (≥1.5 fold) in the uzu derivative of cv. Akasinriki in response to Fusarium seedling blight. [file 12870_2014_227_MOESM3_ESM.xls]

## Sheet: UF Vs U 24h
Table S2 Transcripts differentially regulated (≥ 1.5 fold) in the uzu derivative of cv. Akasinriki in response to Fusarium seedling blight.
Sequence Code*	Microarray data comparisons		BEST BLASTX±
	Fold Change (uzu + fungus vs uzu + no fungus)¥	P-value	Gene/protein ID	Annotation	E value	Organism
Contig11038	1.55625	0.00044637	NP_569029.1	3-dehydroquinate synthase	e-105	Arabidopsis thaliana
Contig2329_x	2.04106	0.000487473	NP_177794.1	12-oxophytodienoate reductase (OPR1)	4e-84	Arabidopsis thaliana
HS05N06r_s	2.68288	7.93734e-06	AAM65672.1	4-coumarate-CoA ligase-like protein	3e-37	Arabidopsis thaliana
HVSMEl0020J06r2	3.20457	0.000700176	NP_180259.1	ABC transporter family protein	4e-09	Arabidopsis thaliana
Contig10483	2.03916	5.3302e-05	NP_177122.2	Acid phosphatase	1e-80	Arabidopsis thaliana
HY07P02u	2.90294	0.000792217	BAA82095.1	Anthranilate synthase alpha 2 subunit	1e-67	Oryza sativa
Contig13350	38.3941	8.05015e-12	AAD28734.1	Beta-1,3-glucanase precursor	7e-65	Triticum aestivum
Contig1639	6.68401	8.817e-06	S35156	Beta-glucanase	e-106	Hordeum vulgare
Contig17361	7.11549	0.000907081	S52015	Catechol O-methyltransferase	e-108	Hordeum vulgare
Y09233	74.8303	2.6251e-07	Q96562	Chalcone synthase 2	0	Hordeum vulgare
Contig4173	3.43323	3.2612e-05	T07838	Chitinase (EC 3.2.1.14)	4e-22	Cucurbita cv. Ebisu Nankin
Contig4174	4.31725	6.88873e-07	S39979	Chitinase (EC 3.2.1.14)	1e-66	Oryza sativa
Contig2990	4.22865	2.14319e-06	S48847	Chitinase (EC 3.2.1.14)	e-134	Hordeum vulgare
HVSMEh0081I20r2_s	3.3849	0.000345588	AAG15553.1	Cinnamyl alcohol dehydrogenase	3e-10	Eucalyptus saligna
HVSMEh0081I20r2_x	2.4426	0.000278624	AAG15553.1	Cinnamyl alcohol dehydrogenase	3e-10	Eucalyptus saligna
HW07D08u_s	2.36154	0.000301204	CAC09469.1	Cysteine synthase	7e-39	Oryza sativa
HO04B16S	1.72257	6.39584e-05	BAB16426.1	Elicitor inducible gene product EIG-I24	2e-20	Nicotiana tabacum
Contig6004	2.61521	0.000511706	NP_564147.1	Expressed protein; id: At1g21680.1	2e-10	Arabidopsis thaliana
HVSMEm0003C15r2_s	9.02364	1.7317e-09	A31800	Glucan endo-1,3-beta-D-glucosidase	2e-48	Hordeum vulgare
Contig1637	10.5276	2.30283e-08	D38664	Glucan endo-1,3-beta-D-glucosidase	e-162	Hordeum vulgare
Contig1637_s	6.92245	1.88528e-07	D38664	Glucan endo-1,3-beta-D-glucosidase	e-162	Hordeum vulgare
Contig1636	3.82892	1.95321e-07	Q02126	Glucan endo-1,3-beta-glucosidase GIII precursor	e-164	Hordeum vulgare
Contig18116	6.95245	6.21102e-07	NP_181494.1	Glycosyl hydrolase family 17	1e-30	Arabidopsis thaliana
Contig1179	3.69557	0.000688664	P05621	Histone H2B.2	5e-44	Triticum aestivum
Contig7898	2.68024	0.000966918	BAB64118.1	Hypothetical protein	1e-62	Oryza sativa
EBro08_SQ004_I20	6.5948	0.000484253	BAC10139.1	Hypothetical protein	7e-17	Oryza sativa
Contig634	3.90205	8.07656e-19	T06204	Hypothetical protein pBH6-12	e-120	Hordeum vulgare
Contig590_s	4.11213	4.49807e-06	T06205	Hypothetical protein pBH6-17	4e-80	Hordeum vulgare
Contig590	2.17165	4.1993e-06	T06205	Hypothetical protein pBH6-17	4e-80	Hordeum vulgare
HVSMEb0009A03r2_s	2.44785	0.000380632	NP_193740.1	HyuC-like protein	1e-09	Arabidopsis thaliana
Contig10115	4.69131	1.09797e-06	NP_199633.1	Indole-3-glycerol phosphate synthase	1e-62	Arabidopsis thaliana
HV_CEb0017C08r2	17.099	3.8305e-07	AAK37826.1	Laccase	1e-19	Pinus taeda
Contig3667_s	3.87741	9.78418e-06	T06179	MYB-related protein	e-164	Hordeum vulgare
Contig26496	17.9072	4.22125e-16		No hit
Contig24662	4.00681	0.000916719		No hit
EBro08_SQ012_C01	3.48265	0.000289169		No hit
Contig14625	3.05281	0.000740809		No hit
HO10M16S	2.85495	6.61241e-05		No hit
HVSMEi0007G06r2_s	2.85415	6.93789e-08		No hit
HW01K06u_s	2.57545	2.14601e-05		No hit
Contig11773	2.52889	4.43082e-06		No hit
rbaal18p14	2.3626	0.000705357		No hit
rbaal31o11_x	2.03644	0.000937183		No hit
Contig12237	7.23322	7.94627e-12	Q9M5X7	Nonspecific lipid-transfer protein precursor (LTP)	2e-09	Malus domestica
Contig4271	3.33548	0.000492278	BAB87820.1	P450	6e-63	Triticum aestivum
Contig12046	8.74137	0.000172842	T02054	Pathogenesis related protein-1	5e-57	Zea mays
Contig4056_s	6.59977	9.09428e-09	P32937	Pathogenesis-related protein 1A/1B	7e-46	Hordeum vulgare
Contig4054_s	10.0615	8.75263e-11	P32938	Pathogenesis-related protein 1C	3e-84	Hordeum vulgare
Contig6576	4.15007	3.53958e-05	T06169	Pathogenesis-related protein 4	1e-50	Hordeum vulgare
Contig2550_x	3.1568	1.71426e-05	T06169	Pathogenesis-related protein 4	8e-77	Hordeum vulgare
Contig6576_s	5.06554	1.50689e-06	T06169	Pathogenesis-related protein 4	1e-50	Hordeum vulgare
Contig2212_s	7.27081	3.88528e-05	P35793	Pathogenesis-related protein PRB1-3	8e-88	Hordeum vulgare
Contig5974_s	11.4866	5.36811e-06	Q01482	Pathogen-induced protein WIR1A	1e-24	Triticum aestivum
Contig23878_x	4.81105	3.70476e-06	Q01482	Pathogen-induced protein WIR1A	0.001	Triticum aestivum
HV_CEb0014M10r2	3.69271	1.2005e-05	AAF89745.3	Phosphatidic acid phosphatase beta	2e-15	Vigna unguiculata
Contig18088	2.74884	9.52317e-06	S39045	Probable finger protein WZF1	2e-35	Triticum aestivum
Contig10860	6.06213	2.14678e-05	T02923	Probable oxalate oxidase (EC 1.2.3.4)	2e-41	Oryza sativa
Contig7354	2.04682	0.000271058	NP_567283.1	Protein id: At4g05020.1	4e-89	Arabidopsis thaliana
Contig21659_s	6.48347	0.000258455	AAF98206.1	Putative ABC transporter	1e-22	Arabidopsis thaliana
Contig12753	8.65154	0.000160206	BAB93292.1	Putative ABC transporter	4e-75	Oryza sativa
Contig6007	4.3984	1.98816e-05	BAB63883.1	Putative bromelain-like thiol protaease	7e-48	Oryza sativa
Contig15981	1.89285	0.000288755	NP_566082.1	Putative caltractin	9e-29	Arabidopsis thaliana
Contig13114	5.33272	8.45327e-05	AAG21913.1	Putative cyanase	7e-08	Oryza sativa
Contig1522	8.14465	0.000522183	AAM08560.1	Putative Cytochrome P450	2e-50	Oryza sativa
Contig11212	8.85902	0.000200778	AAL58118.1	Putative flavanone 3-hydroxylase	1e-72	Oryza sativa
Contig6407_s	3.95302	0.00078758	AAM64536.1	Putative indole-3-glycerol phosphate synthase	3e-75	Arabidopsis thaliana
Contig21646	5.32979	4.06164e-05	BAC20746.1	Putative integral membrane protein	1e-26	Oryza sativa
Contig8775	2.49346	0.000309736	BAC16410.1	Putative mRNA binding protein precursor	3e-81	Oryza sativa
Contig9422	3.56162	0.000102478	BAB62557.1	Putative MRP-like ABC transporter	e-102	Oryza sativa
HV_CEb0022J21r2	10.5519	5.40212e-05	AAG46153.1	Putative peptide transporter	2e-32	Oryza sativa
EBro03_SQ003_J21	26.8588	1.21597e-05	BAB63623.1	Putative peroxidase [Oryza sativa	2e-19	Oryza sativa
Contig5883_s	3.47814	4.86201e-06	AAM19104.1	Putative phosphoribosylanthranilate transferase	4e-35	Oryza sativa
HVSMEa0011L14r2_s	2.76494	0.000128461	NP_193723.1	Putative protein	7e-48	Arabidopsis thaliana
Contig7415	4.09537	0.000100297	NP_193723.1	Putative protein; id: At4g19880.1	e-103	Arabidopsis thaliana
Contig9283	3.53624	0.000735521	NP_197196.1	Putative protein; id: At5g16940.1	5e-50	Arabidopsis thaliana
Contig6490	2.46815	0.000760911	BAA99438.1	Putative pyrophosphate-dependent phosphofructo-1-kinase	e-123	Oryza sativa
Contig14350	2.51184	0.000509935	BAB56062.1	Putative receptor-protein kinase	4e-92	Oryza sativa
Contig5542	2.91793	0.000314418	AAG42689.1	Putative tryptophan synthase alpha	1e-65	Zea mays
Contig12564	4.63172	8.29314e-07	S53012	Root-specific protein RCc3	7e-32	Oryza sativa
Contig3947_s	3.94464	4.87262e-07	AAK55323.1	Thaumatin-like protein TLP4	5e-71	Hordeum vulgare
Contig2790_s	2.17092	5.03771e-05	AAK55325.1	Thaumatin-like protein TLP7	5e-74	Hordeum vulgare
EBem10_SQ002_I10_s	3.93247	6.2534e-08	AAK55326.1	Thaumatin-like protein TLP8	0.0008	Hordeum vulgare
Contig17478	3.45286	0.00023251	NP_198669.1	Tryptophan synthase beta chain	1e-96	Arabidopsis thaliana
Contig10167	4.42652	1.38127e-05	BAB93351.1	Unknown protein	6e-43	Oryza sativa
rbaal5k15_s	3.37499	6.95495e-05	BAB90465.1	Unknown protein	7e-06	Oryza sativa
Contig4483	2.25646	9.00295e-05	BAB90315.1	Unknown protein	6e-14	Oryza sativa
Contig12169	1.9972	0.000228092	AAM93464.1	Unknown protein	9e-89	Oryza sativa
Contig4483_s	1.93629	0.000177015	BAB90315.1	Unknown protein	6e-14	Oryza sativa
Contig2500	1.52109	0.000730897	BAB07974.1	Unknown protein	1e-42	Oryza sativa
EBro02_SQ001_G03_s	6.87073	2.12643e-05	CAD40841.1	Unknown protein OSJNBa0086B14.13	8e-35	Oryza sativa
HVSMEb0010O13f2	10.9797	4.80705e-07	CAD39838.1	Unknown protein OSJNBb0072N21.4	7e-30	Oryza sativa
Contig10962	-2.37331	0.000421991	NP_566070.1	Arabinogalactan-protein (AGP16)	9e-11	Arabidopsis thaliana
Contig12964	-1.83008	0.000288007	P25209	CCAAT-binding transcription factor subunit A	3e-55	Zea mays
Contig6788	-1.77797	1.53716e-10	T50779	Copper chaperone homolog CCH	6e-29	Oryza sativa
Contig7790	-4.22732	8.4904e-06	NP_564325.1	Expressed protein; id: At1g29250.1	9e-44	Arabidopsis thaliana
Contig17319	-2.09451	0.000150792		Hypothetical protein		Oryza sativa
rbah58n17_s	-3.95535	4.65115e-05	NP_173272.2	Lysophospholipase homolog	3e-09	Arabidopsis thaliana
Contig26569	-2.27508	0.000891212		No hit
Contig3198_x	-2.50601	0.000849076		No hit
HVSMEl0010A03r2_s	-3.18048	0.000144325		No hit
Contig3777	-5.46835	8.02551e-06	BAB16431.1	P-rich protein Nt-SubC29		Nicotiana tabacum
HU14O07r	-2.26237	0.000106797	BAC20893.1	Protein similar to nodulin	3e-19	Oryza sativa
Contig5903_s	-1.72527	2.59531e-05	T02667	Proteinase inhibitor	6e-19	Oryza sativa
Contig10434	-1.94205	0.000670142	AAK00433.1	Putative AT-Hook DNA-binding protein	1e-58	Oryza sativa
Contig12775	-2.48777	0.000274964	AAK38502.1	Putative basic protein	8e-26	Oryza sativa
Contig23442	-2.77907	0.000260315	BAB64202.1	Putative glutaredoxin	1e-17	Oryza sativa
Contig8202	-2.42959	0.000320296	BAC20032.1	Putative induced upon wounding stress	6e-90	Oryza sativa
Contig9564	-4.53167	4.51765e-05	AAG13488.1	Putative lipid transfer protein	8e-26	Oryza sativa
Contig6541	-1.93261	0.000228972	CAC36956.1	Putative nuclear protein	3e-65	Hordeum vulgare
Contig8620	-14.5445	0.000162983	AAN05506.1	Putative serine acetyltransferase	1e-12	Oryza sativa
Contig3584	-2.45441	1.04012e-05	AAM91875.1	Putative transcription factor	4e-54	Oryza sativa
Contig17575	-4.68739	0.000678663	BAB39246.1	Putative transport protein homolog	1e-55	Oryza sativa
Contig21684	-7.42733	3.19238e-06	AAM62971.1	Putative xyloglucan endotransglycosylase	4e-34	Arabidopsis thaliana
Contig14482	-2.30322	2.85045e-08	AAD28506.1	Remorin 1	2e-11	Lycopersicon esculentum
Contig13823	-2.56867	0.000298345	AAM65389.1	Senescence-associated protein (SAG29)	5e-58	Arabidopsis thaliana
HA28N02r_s	-1.67199	0.000256147	AAC34855.1	Senescence-associated protein 5	6e-22	Hemerocallis
Contig12965	-2.81901	9.86125e-05	NP_192854.1	Translation initiation factor IF-2	1e-71	Arabidopsis thaliana
Contig1874	-1.5275	0.000850835	BAA92500.1	Unknown protein	6e-86	Oryza sativa
Contig8282	-1.58799	7.38487e-05	BAB86220.1	Unknown protein	e-103	Oryza sativa
Contig9423	-1.65138	3.89091e-06	NP_197874.1	Unknown protein	0.0003	Arabidopsis thaliana
Contig16487	-1.73617	0.000135562	AAL75990.1	Unknown protein	3e-10	Sorghum bicolor
Contig12699	-1.85611	7.46974e-05	NP_566567.1	Unknown protein	0.002	Zea mays
Contig16536	-1.91262	0.000293911	NP_189267.1	Unknown protein	1e-16	Arabidopsis thaliana
Contig9844	-1.98058	0.000955401	BAC15985.1	Unknown protein	7e-33	Oryza sativa
Contig4431_s	-2.18675	1.31049e-05	AAK44146.1	Unknown protein	1e-08	Arabidopsis thaliana
Contig13019	-3.11275	0.000903721	NP_181698.2	Unknown protein	1e-78	Arabidopsis thaliana
♯ Sequences of Affymetrix probes used in the microarray analysis were obtained using probe ID from http://www.plexdb.org.
± The homologs of barley transcript sequences from the barley database (http://www.plexdb.org) were determined by BLASTx analysis against the non-redundant protein database using the NCBI blast resource (www.ncbi.nlm.nih.gov).
¥ (+) ve fold change indicated up-regulation of gene in uzu + fungus compare to uzu only while (-) ve fold change indicated down-regulation of gene in uzu + fungus compare to uzu only.
* Transcripts marked as bold were both fungal-induced and up-regulated in fungal treated uzu as compared to parent line.
